# Supplementary material for: Sensei: how many samples to tell a change in cell type abundance?
Source: BMC Bioinformatics. 2022 Jan 4;23:2. doi: 10.1186/s12859-021-04526-5 (PMC8728970; doi:10.1186/s12859-021-04526-5)
Supplement: Supplementary file 2 — Additional file 2: Additional Files 1–9 and their captions. [file 12859_2021_4526_MOESM2_ESM.zip]

Archive with 10 entries (10 files):
- 12859_2021_4526_MOESM1_ESM/Additional File 1.xlsx
- 12859_2021_4526_MOESM1_ESM/Additional File 2.xlsx
- 12859_2021_4526_MOESM1_ESM/Additional File 3.xlsx
- 12859_2021_4526_MOESM1_ESM/Additional File 4.xlsx
- 12859_2021_4526_MOESM1_ESM/Additional File 5.xlsx
- 12859_2021_4526_MOESM1_ESM/Additional File 6.xlsx
- 12859_2021_4526_MOESM1_ESM/Additional File 7.xlsx
- 12859_2021_4526_MOESM1_ESM/Additional File 8.xlsx
- 12859_2021_4526_MOESM1_ESM/Additional File 9.xlsx
- 12859_2021_4526_MOESM1_ESM/Readme.txt
