# Supplementary material for: Sensei: how many samples to tell a change in cell type abundance?
Source: BMC Bioinformatics. 2022 Jan 4;23:2. doi: 10.1186/s12859-021-04526-5 (PMC8728970; doi:10.1186/s12859-021-04526-5)
Supplement: Supplementary file 2 — Additional file 2: Additional Files 1–9 and their captions. [file 12859_2021_4526_MOESM2_ESM.zip › 12859_2021_4526_MOESM1_ESM/Readme.txt]

Additional file 1. Samples available for relative abundance of immune cells in the deconvolved TCGA dataset, related to Fig. 3a and Additional file 10: Figure S3.

Additional file 2. Sample mean, standard deviation, and their 95% confidence intervals for relative abundance of each cell type in additional—new primary samples, related to Fig. 3a and Additional file 10: Figures S4–S6. Cell types without enough information to make such inference are left blank. The same applies to other files below.

Additional file 3. Sample mean, standard deviation, and their 95% confidence intervals for relative abundance of each cell type in additional metastatic samples, related to Fig. 3a and Additional file 10: Figures S4–S6.

Additional file 4. Sample mean, standard deviation, and their 95% confidence intervals for relative abundance of each cell type in metastatic samples, related to Fig. 3a and Additional file 10: Figures S4–S6.

Additional file 5. Sample mean, standard deviation, and their 95% confidence intervals for relative abundance of each cell type in primary blood derived cancer—Peripheral Blood sample, related to Fig. 3a and Additional file 10: Figures S4–S6.

Additional file 6. Sample mean, standard deviation, and their 95% confidence intervals for relative abundance of each cell type in primary solid tumor samples, related to Fig. 3a and Additional file 10: Figures S4–S6.

Additional file 7. Sample mean, standard deviation, and their 95% confidence intervals for relative abundance of each cell type in recurrent solid tumor samples, related to Fig. 3a and Additional file 10: Figures S4–S6.

Additional file 8. Sample mean, standard deviation, and their 95% confidence intervals for relative abundance of each cell type in solid tissue normal samples, related to Fig. 3a and Additional file 10: Figures S4–S6.

Additional file 9. Sample mean, standard deviation, and their 95% confidence intervals for relative abundance of each cell type in the metastatic melanoma cancer dataset, related to Fig. 3d and Additional file 10: Figure S10.
